# Supplementary material for: Factors associated with immune responses to SARS-CoV-2 vaccination in individuals with autoimmune diseases
Source: JCI Insight. 2024 Jun 4;9(13):e180750. doi: 10.1172/jci.insight.180750 (PMC11383356; doi:10.1172/jci.insight.180750)
Supplement: Supporting data values [file jciinsight-9-180750-s102.xlsx]

## Sheet: Fig 2A
Anti-NC-				Anti-NC Acq				Anti-NC+
Post V1 NC	Post V1 Spike	Post V2 NC	Post V2 Spike	Post V1 NC	Post V1 Spike	Post V2 NC	Post V2 Spike	Post V1 NC	Post V1 Spike	Post V2 NC	Post V2 Spike
0.7	4740	0.8	641	0.8	775	1	502	2.6	23470	2.7	16460
0.7	1020	0.8	1020	0.8	4320	1	3640	3.6	6470	2.2	2070
0.8	27.3	0.8	691	0.8	802	1.2	43680	4.4	15220	3.3	6080
0.8	2170	0.8	1000	0.8	4980	2.3	42090	14.8	21720	11.4	7910
0.8	1240	0.8	161	0.8	1390	5.5	85660	16.7	25000	13.5	114680
0.8	1580	0.9	1450	0.8	4730	8.5	172120	21.2	170730	19.3	98500
0.8	593	0.9	461	0.8	3940	8.9	9610	23.3	20440	14.2	8990
0.8	1830	0.9	22620	0.8	2840	16.6	30300	45.2	26160	46.7	10610
0.8	1750	0.9	1050	0.8	4380	33.6	49270	48.4	58550	38.3	33790
0.8	2360	0.8	854	0.8	5260	39.1	61430	48.9	14070	1740	9820
0.8	655	0.9	580	0.8	4980	58.3	13340	56.1	19660	18.2	5090
0.8	2640			0.9	2630	1	32550	59.4	71810	2070	152510
0.8	1000			0.9	1190	5.9	38660	101	8690	46.3	1850
0.8	284			0.9	1750	7.2	17560	140	52770	118	31370
0.8	1760			0.9	1700	16.4	67320	280	46990	153	26840
0.8	2180			0.9	3920	48.1	89240	2.9	32390
0.8	897					1.1	1750	6.1	22520
0.8	374					109	9020	10.4	12160
0.8	1930							13.4	30365
0.9	392							18.5	99180
0.9	1400							26.6	55160
0.9	3560							29.1	29190
0.9	1830							49.8	95360
0.9	1090							55.5	16150
								126	84690
								173	8220
								310	24650

## Sheet: Fig 2B
Anti-NC-				Anti-NC Acq				Anti-NC+
Pre B NC	Pre B Spike	Post B1 NC	Post B1 Spike	Pre B NC	Pre B Spike	Post B1 NC	Post B1 Spike	Pre B NC	Pre B Spike	Post B1 NC	Post B1 Spike
0.8	1620	0.8	40830	0.4	3350	6	119350	1.4	20640	1.8	50940
0.8	320	0.8	4060	0.45	408.5	1.1	5220	2.2	49300	17.2	80880
0.8	1970	0.8	67110	0.7	820			2.6	31460	2.5	14710
0.8	1410	0.8	54200	0.8	574			2.7	60180	4.1	11150
0.8	241	0.8	11910					2.8	6670	4.3	9000
0.7	1910	0.8	36340					2.9	6830	9.4	22590
0.8	679	0.8	10720					4.5	6400	13.3	63260
0.8	1290	0.8	13550					9.2	13040	2090	40240
0.8	2410	0.8	24320					12.6	34230	101	43520
0.8	1890	0.8	39540					21.2	3920	4.3	35710
0.8	868	0.9	61910					34.4	35320	41.1	64290
0.9	643	0.9	49600					44.6	9900	84.7	96560
0.8	1910	0.8	52920					45.7	2360	201	48980
0.477	21760							52.7	40920	1700	37200
0.9	82780							92.6	31890	2.3	15990
0.7	63900							158	21580	41.1	61100
								173	10090	13.6	73705
								2280	12140	825	39250
										1	75250

## Sheet: Fig 2C
Anti-NC-								Anti-NC Acq										Anti-NC+
Post V1 NC	Post V1 Spike	Post V2 NC	Post V2 Spike	Post V3 NC	Post V3 Spike	Post B1 NC	Post B1 Spike	Pre V NC	Pre V Spike	Post V1 NC	Post V1 Spike	Post V2 NC	Post V2 Spike	Post V3 NC	Post V3 Spike	Post B1 NC	Post B1 Spike	Pre V NC	Pre V Spike	Post V1 NC	Post V1 Spike	Post V2 NC	Post V2 Spike	Post V3 NC	Post V3 Spike	Post B1 NC	Post B1 Spike
0.09	25.6	0.09	152	0.08	30			0.09	0.4	0.08	2350	0.08	744			9.97	347900	4.96	153	2.97	16550			88.8	7261
0.07	30.7	0.07	31.6	0.08	34.8	0.08	3934									0.67	2144	0.37	7930	0.91	9580	0.41	1140	0.18	530
0.08	7.28			0.06	123											68.2	17034	36.4	4360	20.3	24710	25.1	11930	165	16166
0.09	343			0.37	108500											2.33	445			142	83140	19	50620	15.5	21320	144	129300
0.08	217			0.08	119											22	56740	2.17	64.5	1.95	22500	3.16	9890	2	7130
0.07	2.46	0.09	0.88	0.07	4570											0.65	94900	2.43	531	2.34	46900	2.03	26350	160	43500
0.06	47.3	0.08	74.4	0.07	6428											16.2	411700	1.14	0.43	0.63	1500	0.47	438	139	541
0.08	347			0.07	47500			0.19	0.4	0.16	3370	0.17	3400	0.14	4070	57	317000	0.1	0.4	1.58	3790	4.59	1100	2.55	1020	3.16	5895
0.08	0.4	0.09	6.93	0.09	0.4			0.08	0.4	0.07	839	1.37	98900	1.38	38100					72.3	6120	46.5	5180	56.6	2622
0.06	0.4	0.08	97	0.11	10560			0.1	0.4			0.08	291	0.07	522	45.4	20936	25.2	96.7	22.3	3550	1.4	505	0.88	14632
0.07	130	0.08	90.3	0.08	58.8	0.08	5880			0.09	158	4.7	2622					0.1	8800	0.07	5160			0.08	910
0.06	46.8	0.3	39880	0.24	13738					0.11	553					14.4	25000	24.9	233	53	11731	32.4	3392
0.08	377					0.08	7098			0.08	2205	43.8	399600					183	2086	125	151600
0.08	369	0.09	425			0.09	16089			0.07	2490	0.06	1120			0.86	63200	15.7	30.4	6.28	16811	3.53	2551
0.08	47.8	0.08	19.8							0.07	445	0.9	272					38.1	108	16.5	5208
0.1	80.3	0.09	110					0.1	0.4	0.06	0.4	54.1	1000					141	198	99.9	12137	17.8	208
0.09	494	0.09	390					0.21	0.4	0.27	188	1.49	67.7			3.62	12000	0.09	1.05	1.5	429					0.62	3309
0.1	369	0.08	228					0.1	0.4			0.09	55.3			8.65	212600	55.8	11200	30.5	9558	10.4	5944
0.08	73.3	0.08	70.3					0.15	0.4	0.13	0.4	0.67	30.4			0.8	246	102	5.03	111	1255	55.8	1018
0.08	135	0.08	12.7			0.08	1844	0.07	0.4	0.09	225	0.08	139			2.1	45400	33.7	63.2	15.4	9972	6.27	3014
0.08	10.1					0.08	245	0.1	0.4	0.1	208	0.1	696			13.9	74900	0.08	0.4	27.7	16503	9.67	2088
0.08	21.5							0.1	0.4	0.33	3680	9.88	1370					0.08	0.4	73.9	2422	32.2	1127
0.09	499	0.12	240					0.15	0.4	0.16	553					187	4488	0.08	0.4	40.1	915					193	8555
0.08	6.86							0.18	0.8	0.07	2.99	0.08	39.7	0.99	9702			235	382	143	48900	27.2	48100
0.09	354					0.09	12114			0.08	14500	0.07	5220	4.85	17996			0.57	0.4	0.58	0.4
0.1	0.4					0.09	0.4			0.07	1309	0.08	241	162				0.1	2.69	0.11	60
0.1	0.4							0.15	1.83	0.13	11130	0.15	4150	193	4372			53.4	44.6	49.2	18369	41.9	7504
0.09	10.3					0.09	108	0.09	0.4	0.08	824			16.8	65500					115	438	0.1	964			0.07	622
0.08	0.4							0.09	0.4	0.07	1410			7.25	96500			0.09	13361	95.1	12925
0.08	0.4					0.09	0.4	0.09	0.4	0.07	652			18.1	65600					17.3	3679					7.72	3924
0.08	0.4					0.07	0.4	0.1	0.4	0.11	1030			5.62	19167			39.4	13.5			14.8	2926			159	64800
0.09	38.8					0.07	23033	0.08	0.4	0.07	24.3			0.07	2655	1.78	2110			0.78	0.4	0.41	5.38
0.09	0.4	0.07	0.4							0.08	2410	0.08	301	0.88	14632			0.9	0.4	0.09	10.9					0.09	14.3
0.08	27.3					0.08	13658											220	13.5	313	2070					105	1546
0.09	0.4					0.08	0.4											224	333	166	51600					36	24808
0.09	50.7					0.1	2840											0.88	0.8	0.73	102	0.77	168			0.86	7530
0.08	0.4	0.09	0.4																	184	3011	62.3	1387
0.1	0.4																	0.78	1.47	2.62	9.3	4.01	19.4
0.08	5.53																	0.14	0.4	21.3	891
0.08	0.4	0.09	0.4			0.08	0.4													235	84360
0.08	0.4					0.09	18.3													204	92510
0.08	161																			143	35910
0.08	0.4																	17.3	2.38	18.4	19372
0.07	0.78	0.08	0.43			0.08	2.33													3.76	25000
0.08	6.44	0.08	5.49			0.08	357													3.23	221	0.26	13.3
0.09	0.4	0.08	0.4			0.08	0.4											6.34	10.94	2.96	5.43
0.08	0.4	0.08	0.4			0.07	0.4													248	25000	163	3714
0.07	0.4	0.08	0.4			0.08	76.5											8.41	0.4			3.93	1484
0.08	0.4					0.07	242											0.69	39.2	0.64	52100
0.08	340	0.09	336															104	1717	99.2	109500
0.09	27.8					0.08	27.2													18.7	2450	17.1	1330
0.09	3.13	0.08	4.85			0.08	7.54											74.9	161	52.8	17150	35.1	6290
0.08	0.78	0.08	0.4			0.08	198											5.25	117	5.57	18400	3.84	2490			3.05	16599
0.09	1.63					0.08	30.4											181	404	115	89920	79.3	54760			258	147200
0.09	179					0.09	697											10.1	35.2	5.54	3360	2.46	996
0.09	0.55					0.11	29.5											192	199	177	20786
0.08	180					0.07	12477													50.2	6010
0.1	28.2					0.12	8982											1.73	0.4	1.35	134	15.2	24770
0.08	0.4	0.08	0.4			0.08	0.4													161	2340
0.07	0.4	0.08	0.4			0.07	31.9											0.11	0.4	144	5940
0.08	0.4					0.08	72											0.29	1.15	14.5	37460	15.3	10910			12.5	35600
0.09	114					0.09	16159											2.15	45.7	0.83	10910	0.59	3680
0.07	0.48	0.09	0.62															19.1	542	10.6	32150	19.2	63530
0.08	127																	0.09	19.7	0.09	117	0.1	443			0.11	84690
0.11	181																	0.1	0.4	32.1	29030					20.8	103000
0.07	2.53	0.09	30.4															26	5.14	8.2	5930	16.5	2388
0.08	7.33	0.1	16.6																	96.3	11440	33.3	2390
0.09	42.7	0.2	48.2															0.53	0.4	0.56	3370	0.49	2030			0.43	57720
0.08	92.3	0.09	468															8	6460	15.6	14520	11.5	8780			78.9	45500
0.09	22.8					0.09	1432											60.2	231	218	51420	31.1	28090
0.4	457.5																	0.46	5.42	0.11	13.5	0.09	1.09			0.18	324
0.08	235																	0.13	4.88	0.17	1900	0.13	409
0.07	238					0.08	10317											9.94	97	6.47	43080	2.74	17220
0.18	0.88	0.09	16.8																	1.05	3590
0.08	0.58	0.07	0.4																	5.4	369					1.14	77530
0.08	395	0.16	176.4															41	86	17.4	30450	1.35	13220			10	15173
0.08	242	0.09	556			0.07	7038											1.18	42.9	0.61	18600	0.48	6000
0.16	380	0.09	136															0.1	8.74	0.1	158
0.08	394	0.08	236															0.09	7.59			0.09	36.8			0.2	104200
0.08	482	0.08	56.1			0.09	17983											68	1750	27.9	23920	33.5	7610
0.08	319	0.07	63.5			0.09	14872											9.28	524			5.86	14460
0.16	364	0.08	986															208	795			4.12	6690
0.09	0.4	0.09	0.4															32.8	607	36.5	37620
0.08	0.4	0.07	0.4															16.2	69.3			10.6	7290
0.1	417	0.09	10105																	6.16	116830
0.09	177	0.08	138																	453	23830	10.4	189
0.22	5.24	0.16	2.81			0.16	5103													129	13810	49	2050
0.08	182																			220	10580	197	4750
0.18	0.8	0.09	0.4															4.78	195	1.77	12890	0.87	2081
0.08	11.3					0.08	2699													5.57	14180
0.08	55.7	0.09	21.1															3.38	983	0.42	11964
0.07	3.25	0.08	4.2															2	422	1.25	9280	1.06	448
0.07	124																	14.4	970	47.4	5980	36.1	4490			27.1	35400
0.07	158	0.35	68300															0.06	0.57	0.06	266	0.08	161
0.1	0.4					0.07	0.4											7	78.3	3.48	20453	77.4	14702
0.08	0.47																	13.3	515	6.12	61270
0.08	278					0.09	142200											8.33	641			4.49	13670
0.07	321					0.33	179800											283	901	2.89	37300	211	22465			148	20379
0.06	25.4					0.08	33050											0.08	0.4	1.25	68.9
0.08	185					0.08	24850											0.09	0.4	1.15	5400	0.2	1520
0.07	72.6	0.09	5.51			0.07	11900											0.67	68.8	0.44	5910					0.23	14924
0.1	279	0.13	925															0.1	0.4	4.91	10.3
0.1	26.3					0.12	18930											14.9	82.5	11.6	15450
0.08	313																	49	4440			7.53	5560			4.98	71300
0.09	28.5																	5.08	6.98	0.8	1150	0.84	349
0.09	236																			8.08	219
0.09	302	0.08	351			0.09	14450											0.17	34.6	0.13	50710
0.09	83.9	0.09	247			0.07	50320													0.8	22550					0.39	1095
0.08	37.4					0.07	93.8											31.8	4.18			2.19	469
0.07	96.4					0.21	19018											0.08	0.98	0.06	1.24	0.11	0.41			0.08	2308
0.08	0.4					0.07	13420											0.13	8.1			0.13	7.32
0.07	75.9	0.09	53.4			0.07	11810											0.14	4	0.08	3440					0.08	51440
0.09	65.7	0.07	14.3			0.09	1680											0.07	4
0.1	285					0.09	6210
0.0794	57
0.09	1.57
0.07	0.4	0.07	0.4			0.08	0.4
0.09	174
0.15	25	0.11	15.6			0.13	9310
0.07	379	0.09	226
0.15	211	0.09	44.5
0.07	182	0.08	622			0.07	222590
0.07	91.4	0.08	183			0.07	2040
0.07	0.4
0.07	319	0.08	135
0.15	208	0.14	137			0.16	2674
0.08	0.4	0.09	0.4			0.09	3.17
0.07	0.4
0.08	57.5
0.07	0.4					0.09	6.46
0.1	9.11
0.07	7.93	0.06	2.51			0.08	115
0.07	259
0.1	68.4
0.06	0.4	0.08	0.4			0.09	0.49
0.34	328					0.19	7810
0.09	0.45	0.34	32.6
0.1	277	0.07	16.3			0.07	3040
0.07	101
0.09	175	0.08	47			0.08	7860
0.09	261	0.08	209			0.07	9780
0.09	332	0.09	421
0.1	361					0.07	19420
0.09	1.19
0.09	18	0.07	637
0.07	0.96					0.07	29740
0.09	16.7	0.07	157			0.09	21881
0.19	133	0.4	323			0.11	19550
0.07	208
0.07	0.4	0.07	0.4			0.09	25
0.13	0.4					0.4	21130
0.08	199
0.08	20.9
0.09	1581			0.08	1357
0.09	9450	0.08	1646	0.08	1614
0.07	9040			0.08	6449	0.09	193400
0.07	11320	0.08	3690	0.18	2652
0.07	752	0.07	695	0.08	660	0.09	115600
0.07	703	0.09	375	0.08	487
0.09	2230	0.08	671	0.09	345	0.09	95800
0.08	7780	0.07	13680	0.07	123200
0.08	4350	0.08	2070	0.08	1630	0.09	300600
0.07	2140			0.08	1384
0.09	1570			0.08	778
0.09	753			0.07	472	0.07	46710
0.08	1010	0.08	779	0.07	425
0.08	913	0.07	512
0.08	914	0.09	1204
0.08	1543
0.08	1156
0.09	1323	0.1	1062
0.08	1045	0.09	129
0.14	2347	0.39	991
0.17	925	0.39	991
0.08	986	0.08	393
						0.09	5213
0.08	6221	0.08	3625
0.08	1625	0.08	1576
0.07	592	0.08	561
0.09	1794
0.08	1031					0.07	11789
0.08	7398					0.08	226
0.12	4347					0.12	77500
0.08	700					0.08	7919
0.08	1382					0.07	136800
		0.07	0.4			0.09	0.4
						0.08	0.4
						0.08	807
0.09	1524	0.08	684			0.09	1307
						0.09	8.52
						0.08	866
						0.09	21624
0.09	17959					0.08	173000
						0.09	36.1
						0.19	1.06
						0.08	49300
						0.08	1.75
0.08	4946	0.09	727
0.09	17587	0.09	8277			0.07	92.5
						0.08	645
						0.08	2226
						0.37	11896
						0.07	618
						0.08	9210
						0.1	3374
						0.09	0.4
0.08	1577	0.08	747			0.08	15840
						0.09	26.2
0.08	13729	0.09	1889			0.07	255500
						0.1	0.4
0.08	2339					0.08	1478
0.07	2265	0.07	601			0.08	83200
0.08	1007	0.08	397			0.08	9899
0.08	5079	0.08	2061			0.08	760
0.09	2267
0.15	6712	0.12	3713			0.14	102100
0.07	5051	0.08	3090			0.08	48400
0.08	12289	0.08	3034			0.09	48800
0.08	553	0.08	111			0.08	114500
0.08	2049	0.07	591			0.09	5521
0.07	850
0.07	2247	0.09	1527
0.07	2311	0.08	1431			0.09	20269
0.08	3479	0.08	236
0.09	7636
0.07	1009
0.07	8456					0.08	165000
0.08	8416	0.09	4613			0.07	53400
						0.09	8.69
						0.14	22088
						0.1	46900
						0.09	0.4
						0.08	6230
						0.08	0.4
0.1	2814
						0.08	230
						0.07	820
0.09	12700	0.08	2420			0.07	86400
0.07	7430	0.08	3880			0.08	218100
0.08	857
0.18	15568	0.16	4270
0.2	1346	0.1	2336
0.07	1519	0.08	319
		0.09	23.8			0.09	2034
0.21	3873					0.21	25000
0.08	1088					0.08	16434
		0.08	2262			0.08	82800
0.08	1830	0.09	1536
0.08	1904	0.09	1816			0.07	71600
0.06	1465	0.09	1179
0.1	917	0.09	1182
0.07	4064	0.4	1945
0.07	1164	0.08	277
0.12	2243	0.1	2604
0.07	1099					0.07	42600
						0.09	16561
						0.15	1372
						0.09	0.4
0.09	522					0.07	9280
0.07	2650	0.07	1650
0.08	8330	0.09	8730
0.06	1700	0.09	962			0.07	108300
0.07	942	0.07	694
0.07	3900	0.07	8430
0.09	2090					0.08	16460
0.06	567	0.09	241
0.09	7170
0.08	9530					0.09	55700
0.13	584
0.07	1250					0.06	29100
0.09	913					0.09	87680
0.06	1040	0.08	503
0.1	1730	0.07	730			0.07	14820
0.09	5300
0.07	3160
0.07	4650	0.07	924
0.07	1180	0.07	223
0.1	5760	0.09	4220			0.06	63970
						0.07	8408
0.09	4740	0.09	5130
0.06	10160
0.07	1460	0.06	180
0.1	4020	0.11	1100
						0.1	116500
0.09	1310
0.06	872
0.08	3900	0.09	1360			0.07	45930
		0.19	215			0.19	33500
						0.09	7460
0.07	1210					0.07	188120
		0.09	0.4			0.09	0.45
0.07	862
0.07	1730
0.08	568	0.09	872			0.09	38000
		0.09	20.2			0.07	13010
		0.09	7.89
		0.07	26.8
		0.12	67080
0.08	916	0.07	659
		0.08	3200
		0.06	11.5			0.07	9981
0.09	2420
0.07	647
0.09	632
0.07	606	0.09	120
0.08	792	0.07	595
0.13	785
0.09	2040	0.07	1630
0.08	3630	0.07	1660			0.09	7051
0.07	4480	0.07	4120
0.07	1870	0.06	1070			0.07	21370
		0.37	222
0.09	940
0.06	1110
0.09	769
						0.09	65580
						0.07	0.4

## Sheet: Fig 2D-H
HC Anti-NC-		HC Anti-NC+		AI Anti-NC-		AI Anti-NC+		Non responders
Post V1 Spike	Post V2 Spike	Post V1 Spike	Post V2 Spike	Post V1 Spike	Post V2 Spike	Post V1 Spike	Post V2 Spike	Post V1 Spike	Post V2 Spike
4740	641	23470	16460	261	209	438	964	0.4	0.4
1830	1020	6470	2070	266	161	1150	349	0.4	0.4
3560	854	15220	6080	277	16.3	1255	1018	0.4	0.4
1750	691	21720	7910	279	925	1500	438	0.4	0.4
2360	1000	170730	98500	302	351	1900	409	0.4	97
655	161	20440	8990	319	63.5	2422	1127	0.4	0.4
1830	580	26160	10610	319	135	2450	1330	0.4	0.4
2640	1450	58550	33790	332	421	3011	1387	0.4	0.4
1000	461	14070	9820	340	336	3360	996	0.4	0.4
1760	1050	19660	5090	364	986	3370	2030	0.4	0.4
		71810	152510	369	228	3550	505	0.4	0.4
		8690	1850	369	425	3790	1100	0.4	6.93
		52770	31370	379	226	5400	1520	0.4	0.4
		46990	26840	380	136	5930	2388	0.4	0.4
				394	236	5980	4490	0.4	0.4
				395	176.4	6120	5180	0.4	0.4
				417	10105	9280	448	0.45	32.6
				482	56.1	9558	5944	0.48	0.62
				494	390	9580	1140	0.58	0.4
				499	240	9972	3014	0.78	0.43
				553	111	10580	4750	0.78	0.4
				567	241	10910	3680	0.8	0.4
				568	872	11440	2390	0.88	16.8
				592	561	11731	3392	2.46	0.88
				606	120	12137	208	2.53	30.4
				703	375	12890	2081	3.13	4.85
				752	695	13810	2050	3.25	4.2
				792	595	14520	8780	5.24	2.81
				913	512	16503	2088	6.44	5.49
				914	1204	16811	2551	7.33	16.6
				916	659	17150	6290	7.93	2.51
				917	1182	18369	7504	16.7	157
				925	991	18400	2490	18	637
				942	694	18600	6000	25	15.6
				986	393	20453	14702	25.6	152
				1007	397	22500	9890	30.7	31.6
				1010	779	23830	189	42.7	48.2
				1040	503	23920	7610	47.3	74.4
				1045	129	24710	11930	47.8	19.8
				1164	277	25000	3714	55.7	21.1
				1180	223	30450	13220	65.7	14.3
				1323	1062	32150	63530	72.6	5.51
				1346	2336	37300	22465	73.3	70.3
				1460	180	37460	10910	75.9	53.4
				1465	1179	43080	17220	80.3	110
				1519	319	46900	26350	83.9	247
				1524	684	48900	48100	91.4	183
				1577	747	51420	28090	92.3	468
				1625	1576	83140	50620	130	90.3
				1700	962	89920	54760	133	323
				1730	730			135	12.7
				1830	1536			175	47
				1870	1070			177	138
				1904	1816			182	622
				2040	1630			208	137
				2049	591			211	44.5
				2230	671			242	556
				2243	2604			0.4	5.38
				2247	1527			1.24	0.41
				2265	601			9.3	19.4
				2311	1431			13.5	1.09
				2347	991			102	168
				2650	1650			117	443
				3479	236			221	13.3
				3630	1660
				3900	8430
				3900	1360
				4020	1100
				4064	1945
				4350	2070
				4480	4120
				4650	924
				4740	5130
				4946	727
				5051	3090
				5079	2061
				5760	4220
				6221	3625
				6712	3713
				7430	3880
				7780	13680
				8330	8730
				8416	4613
				9450	1646
				11320	3690
				12289	3034
				12700	2420
				13729	1889
				15568	4270
				17587	8277

## Sheet: Fig 2I and 2J
Anti-NC- Spike										Anti-NC+ Spike
Q1 Pre B	Q1 Post B1	Q2 Pre B	Q2 Post B1	Q3 Pre B	Q3 Post B1	Q4 Pre B	Q4 Post B1	HC Pre B	HC Post B1	Lower 50 Pre B	Lower 50 Post B1	Upper 50 Pre B	Upper 50 Post B1	HC Pre B	HC Post B1
0.4	0.4	2.51	115	96.4	46900	832	820	1620	40830	0.41	2308	2490	16599	20640	50940
0.4	198	2.81	5103	111	114500	872	38000	320	4060	1.09	324	2926	64800	49300	80880
0.4	0.4	3.21	36.1	137	2674	962	108300	1970	67110	10.9	14.9	4490	35400	6670	14710
0.4	0.4	3.26	26.2	157	21881	1070	21370	1410	54200	36.8	104200	5560	71300	6830	11150
0.4	0.4	4.11	357	183	2040	1216	25000	241	11910	168	7530	8780	45500	6400	9000
0.4	76.5	4.85	7.54	188	21624	1360	45930	1910	36340	443	84690	10910	35600	13040	22590
0.4	0.4	5.24	27.2	198	9210	1431	20269	679	10720	964	622	13220	15173	34230	63260
0.4	0.4	5.51	11900	209	9780	1547	16561	1290	13550	1020	5895	22465	20379	3920	40240
0.4	0.4	9.24	866	215	33500	1622	16434	2410	24320	2030	57720	54760	147200	35320	43520
0.4	0.4	9.59	3374	219	11789	1630	300600	1890	39540					2360	35710
0.4	0.4	11.5	9981	247	50320	1660	7051	868	61910					40920	64290
0.4	2.33	12.7	1844	309	49300	1816	71600	643	49600					31890	96560
0.4	242	13.7	1372	323	19550	1832	22088	1910	52920					21580	48980
0.4	807	14.2	8.69	325	65580	1889	255500							12140	37200
0.4	0.4	14.3	1680	345	95800	1942	618
0.4	0.4	15.6	9310	351	14450	2048	82800
0.4	1.06	16.3	3040	367	5213	2061	760
0.4	0.4	20.2	13010	378	230	2281	1478
0.4	0.4	23.8	2034	397	9899	2420	86400
0.4	0.4	26.4	645	425	16089	3034	48800
0.4	0.45	34.8	3934	472	46710	3090	48400
0.4	0.49	35.6	2840	556	7038	3712	6230
0.4	3.17	47	7860	591	5521	3713	102100
0.4	25	47.1	12477	601	83200	3880	218100
0.4	31.9	53.4	11810	622	222590	4220	63970
0.87	2226	56.1	17983	660	115600	4613	53400
1.94	108	58.8	5880	684	1307	4730	11896
2.2	8.52	63.5	14872	730	14820	6449	193400
2.45	30.4	72.1	10317	747	15840	8277	92.5

## Sheet: Fig 3A and 3C
Anti-NC-				Anti-NC+
J and J	Pfizer	Moderna		J and J	Pfizer	Moderna
0.4	0.4	0.4		102	3440	13.5
47.3	0.4	25.4		134	117	1500
0.96	46.8	567		3360	158	22550
2.53	872	1040		15450	60	5400
2.99	1110	1700		2450	50710	68.9
30.7	0.4	10160		24710	1900	46900
752	0.4	0.4		5980	5910	9.3
0.4	0.4	24.3		17150	266	16550
7.28	0.4	130		2340	3370	20453
20.9	0.4	182			0.4	10.3
55.7	0.4	259			18600	369
28.5	0.48	839			0.4	61270
0.4	0.78	942			1150	219
364	2.46	1180			10910	3550
5.24	3.25	1250			10.9	9558
	7.93	1460			9580	14180
	72.6	1519			3590	11440
	75.9	1730			9280	89920
	91.4	1870			429	13810
	96.4	2140			3790	35910
	101	2265			12890	5940
	124	2311			22500	92510
	158	2490			37300	10580
	208	3160			5.43	84360
	238	3900			25000	23830
	319	4650			18400	1.24
	321	5051			116830
	379	7430			16811
	445	8456			43080
	592	9040			5930
	606	11320			32150
	647	0.47			37460
	652	0.78			9972
	703	6.44			14520
	850	37.4			5208
	862	161			3679
	1009	180			30450
	1210	199			19372
	1309	377			891
	1410	553			16503
	2247	857			23920
	2650	916			29030
	4064	1007			37620
	4480	2410			915
	5160	3479			18369
	57	3630			6010
	6.86	3900			11731
	0.4	4350			6120
	0.4	5079			2422
	0.4	7398			12925
	0.4	7780			12137
	0.4	8330			1255
	0.4	8416			438
	0.4	9530			83140
	0.4	12289			48900
	0.4	13729			151600
	0.4	14500			51600
	0.4	0.45			20786
	0.4	27.8			3011
	0.4	38.8			51420
	0.58	114			2070
	5.53	179			25000
	7.33	354
	10.1	940
	11.3	2040
	21.5	2090
	27.3	2230
	47.8	2420
	73.3	5300
	92.3	7170
	127	7636
	135	9450
	185	12700
	217	17587
	278	17959
	313	277
	340	2814
	347	4020
	369	5760
	394	1030
	395	4347
	568	11130
	700	2379
	792	208
	824	6712
	913	15568
	914	3680
	986	328
	1010	11964
	1031
	1045
	1156
	1382
	1543
	1577
	1625
	2049
	2205
	2339
	2350
	4946
	6221
	0.4
	0.4
	0.4
	0.4
	0.55
	0.88
	1.19
	1.57
	1.63
	3.13
	10.3
	16.7
	18
	22.8
	25.6
	42.7
	50.7
	65.7
	83.9
	158
	174
	175
	177
	225
	236
	261
	302
	332
	343
	494
	499
	522
	632
	753
	769
	913
	1310
	1323
	1524
	1570
	1581
	1794
	2267
	0.4
	0.4
	0.4
	9.11
	26.3
	28.2
	68.4
	80.3
	208
	279
	285
	361
	369
	1730
	181
	553
	0.4
	584
	785
	25
	211
	380
	553
	3370
	925
	0.8
	133
	1346
	188
	457.5

## Sheet: Fig 3B
Female	Male	Female	Male	Female	Male
68	38	56	30	49	50
38	60	44	50	47	61
19	39	53	50	73	59
42	45	33	54	59	61
47	83	38	47	72	64
56		53	35	50	32
46		55	43	50	55
40		47	61	64	51
34		44	60	34	37
43		34	36	45	30
45		45	57	35	51
37		41	34	46	61
55		32	38	35	74
48		60	69	68	57
55		38	57	67	57
62		57	44	39	50
72		36	67	59	62
46		52	34	65	73
65		47	27	58	79
		45	56	77	68
		52	65	58	75
		81	60	47	54
		59	52	68
		45	51	63
		55	77	50
		49	48	44
		46	62	40
		48	54	44
		54	38	37
		40	63	46
		34	67	39
		41		43
		31		36
		57		30
		37		22
		66		21
		61		55
		47		42
		61		50
		45		60
		35		51
		36		62
		48		51
		44		49
		59		60
		57		46
		38		35
		56		63
		22		57
		32		28
		49		58
		27		60
		42		26
		27		49
		57		26
		49		59
		62		49
		36		55
		39		32
		43		58
		65		33
		36		76
		32		62
		54		53
		58		36
		64		60
		78		65
		65		37
		33		51
		47		40
		54		65
		59		57
		74		63
		37		32
		74		38
		46		46
		53		43
		57		30
		35		61
		53		67
		44		80
		28		69
		54		35
		31		36
		36		53
		39		56
		47		33
		45		76
		61		32
		36		67
		46		56
		36		38
		58		54
		52		66
		60		78
		37		26
		58		50
		22		61
		42		59
		45		61
		51		64
		53		32
		55		55
		43		51
		49		37
		51		30
		40		51
		36		61
		49		74
		51		57
		44		57
		28		50
		26		62
		42		73
		52		79
		54		68
		58		75
		25		54
		43
		32
		32
		22
		34
		53
		53
		42
		33
		34
		30
		47
		51
		27
		41
		48
		59
		55
		35
		83
		20
		34
		36
		33
		77
		24
		49
		54
		35
		73
		50
		79
		33
		63
		71
		55
		78
		51
		22
		59
		80
		72
		42
		79
		67
		56
		51
		32
		58
		70
		31
		32
		72
		60
		62
		55
		57
		45
		58
		43
		38
		67
		33
		64
		39
		23
		49
		46
		58
		39
		29
		61
		65
		66
		34
		65
		57
		58
		60
		40
		70
		23
		69
		61
		58
		64
		28
		62
		60
		58
		30
		50
		50
		54
		47
		35
		43
		61
		60
		36
		57
		34
		38
		69
		57
		44
		67
		34
		27
		56
		65
		60
		52
		51
		77
		48
		62
		54
		38
		63
		67

## Sheet: Fig 3D
J and J		Moderna		Pfizer
Anti-NC-	Anti-NC+	Anti-NC-	Anti-NC+	Anti-NC-	Anti-NC+
0.4	134	2311	13.5	2247	50710
47.3	3360	5051	1500	1010	3011
2.53	15450	7636	22550	1625	25000
30.7	2450	25.4	5400	2049	117
752	24710	567	46900	302	158
0.4	5980	1040	9.3	1581	1900
7.28	17150	1700	16550	181	5910
20.9	2340	10160	20453	188	266
55.7		24.3	369	0.4	3370
28.5		130	219	46.8	18600
0.4		182	3550	872	1150
364		259	9558	1110	10910
		839	14180	0.4	9580
		942	11440	0.4	3590
		1180	89920	0.4	9280
		1250	13810	3.25	3790
		1460	35910	7.93	12890
		1519	5940	72.6	22500
		1730	92510	75.9	37300
		1870	10580	91.4	5.43
		2140	84360	96.4	25000
		2265	23830	101	18400
		2490		124	116830
		3160		158	16811
		3900		208	43080
		4650		238	5930
		7430		319	32150
		9040		321	37460
		11320		445	9972
		0.47		592	14520
		199		606	5208
		377		647	3679
		553		652	30450
		857		703	19372
		916		850	891
		2410		862	16503
		3479		1009	23920
		3630		1309	29030
		3900		1410	37620
		4350		2650	915
		5079		4064	18369
		7398		4480	6010
		7780		5160	11731
		8330		57	2422
		9530		0.4	12925
		13729		0.58	12137
		14500		7.33	1255
		0.45		10.1	83140
		27.8		11.3	48900
		179		47.8	151600
		354		73.3	51600
		940		92.3	20786
		2040		127	51420
		2090		135	2070
		2230		185
		5300		217
		7170		313
		9450		347
		12700		369
		17587		394
		277		395
		4020		568
		5760		700
		1030		792
		4347		824
		11130		913
		2379		914
		208		1031
		15568		1045
		3680		1156
		328		1382
		11964		1543
				1577
				2205
				2339
				2350
				4946
				6221
				0.4
				0.55
				1.57
				1.63
				16.7
				22.8
				42.7
				65.7
				83.9
				158
				174
				175
				177
				225
				236
				261
				332
				343
				494
				499
				522
				632
				753
				769
				913
				1310
				1323
				1570
				2267
				26.3
				68.4
				80.3
				208
				279
				285
				361
				369
				1730
				553
				0.4
				584
				785
				25
				211
				380
				553
				3370
				925
				133
				1346
				457.5

## Sheet: Fig 3E
J and J		Moderna		Pfizer
Anti-NC-	Anti-NC+	Anti-NC-	Anti-NC+	Anti-NC-	Anti-NC+
0.96	102	0.4	68.9	0.4	3440
2.99		8456	10.3	0.4	60
5.24		0.78	1.24	0.4	0.4
		6.44	61270	0.48	0.4
		37.4		0.78	10.9
		161		2.46	429
		180		379	6120
		1007		1210	438
		8416		6.86
		12289		0.4
		38.8		0.4
		114		0.4
		2420		0.4
		17959		0.4
		2814		0.4
		6712		0.4
				0.4
				0.4
				0.4
				0.4
				0.4
				5.53
				21.5
				27.3
				278
				340
				986
				0.4
				0.4
				0.4
				0.4
				0.88
				1.19
				3.13
				10.3
				18
				25.6
				50.7
				1524
				1794
				0.4
				0.4
				0.4
				9.11
				28.2
				0.8

## Sheet: Fig 3F-I
Anti-NC-						Anti-NC+
J and J	J and J	Pfizer	Pfizer	Moderna	Moderna	J and J	J and J	Pfizer	Pfizer	Moderna	Moderna
CD4	CD8	CD4	CD8	CD4	CD8	CD4	CD8	CD4	CD8	CD4	CD8
1.615	1.535	2.02	0.94	0.85	0.136	1.265	1.915	2.09	0.5	0.284	0.014
0.001	0.083	2.95	1.22	1.14	0.89	0.14	0.001	1.25	0.2	0.58	0.001
0.011	0.001	2.06	0.79	1.08	0.424	0.389	0.01	2.908	0.756	0.355	0.001
0.96	0.118	0.39	0.001	0.97	1.04	0.35	0.001	2.89	0.228	0.001	0.007
0.02	0.001	1.74	0.55	0.92	1.69	0.001	0.001	3.78	1.99	0.1	0.043
1.32	0.001	0.5	0.085	0.06	0.31	0.23	0.001	2.22	5.03	1.51	0.08
0.115	0.123	0.73	0.19	0.001	0.32			1.4	0.171	0.001	0.001
		0.68	0.054	2.87	0.277			0.3	0.16	1.441	0.38
		1.1	0.895	4.17	2.225			0.17	0.28	3.059	0.148
		6.84	2.39	3.107	1.326			1.23	0.524	1.33	0.53
		0.22	0.1	2.13	3.86			0.001	0.22	1.52	0.118
		3.06	0.411	0.175	0.439			1.35	0.154	0.001	0.06
		3.89	1.29	0.78	0.217			1.605	0.808	1.3	0.176
		0.63	9.29	0.75	0.257			0.102	0.02	3.56	1.15
		0.282	0.03	0.848	1.297			0.1	0.057	0.137	0.048
		0.212	0.142	0.42	0.23			1.14	1.091
		1.88	3.06	0.218	0.08			12.85	4.15
		0.54	2.77	1.68	0.99			1.467	1.541
		0.39	0.365	3.41	1.749			0.001	0.07
		0.82	0.251	0.752	0.175			4.09	0.29
		1.59	0.7	1.475	0.273			4.1	1.38
		1.02	0.1	1.64	0.8			0.23	0.03
		0.48	2.18	0.74	0.121			5.47	4.59
		0.58	0.39	0.128	0.001			0.58	0.001
		0.29	2.02	1.05	0.001			0.11	0.001
		1.1	0.574	1.067	0.056			0.3	0.06
		0.37	0.001	0.12	0.075			1.87	0.63
		0.01	0.06	0.379	0.154			0.745	0.241
		1.52	1.86	0.001	0.001			0.51	0.001
		0.79	0.461	0.16	0.019
		1.65	6.73	3.012	0.176
		1.34	1.36	0.468	0.089
		0.66	0.12	0.49	0.038
		0.778	0.562	1.473	0.52
		1.681	0.482	0.19	0.002
		2.07	1.942	0.11	0.106
		0.76	0.18	3.57	0.93
		3	0.26	0.01	0.001
		0.79	0.052	1.48	0.63
		0.34	0.001	1.76	0.52
		0.063	0.1	0.99	0.05
		3.29	2.18	4	0.2
		0.12	0.134	0.04	0.001
		0.545	0.174	0.94	1.2
		0.89	0.83	0.04	0.03
		0.27	0.035	0.799	0.022
		1.16	0.23	0.068	0.02
		0.895	0.235	0.01	0.001
		0.037	0.085	0.105	0.066
		0.045	0.12	2.5	0.8
		1.31	2.95	0.54	0.64
		0.43	0.012	2.18	0.82
		0.03	0.05	1.31	1.77
		0.001	0.16	0.04	0.161
		0.008	0.001	0.9	0.032
		0.34	0.061
		0.1	0.001
		0.078	0.001
		0.12	0.001
		2.08	1.976
		0.255	0.007
		0.26	0.001
		3.59	1.36
		0.09	0.001
		0.001	0.001
		1.385	0.001
		0.2	0.01
		0.255	0.044
		0.12	0.001
		0.084	0.003
		0.63	0.014
		0.82	0.23
		0.56	0.001
		0.18	0.025
		0.17	0.001
		0.37	0.017
		0.15	0.15
		3.65	2.55
		1.075	0.507
		0.04	0.28
		0.07	0.001
		0.031	0.001
		0.03	0.35
		0.001	0.02
		0.51	0.25
		0.03	0.2
		0.82	0.08
		1.51	2.11
		0.388	0.063
		3.793	2.134
		0.49	0.407
		0.001	0.001
		0.044	0.001
		1.364	0.14
		0.826	0.575
		0.121	0.011
		1.09	0.064
		0.726	0.139
		0.745	0.37
		1.1	0.42
		1.534	1.38
		0.65	0.38
		1.15	0.46
		0.59	0.135
		0.6	0.039
		1.55	0.06
		0.14	0.058
		5.11	0.46
		0.001	0.001
		0.99	0.86
		0.36	0.001
		1.331	0.234
		0.09	0.001
		1.36	0.31
		0.613	0.252
		0.001	0.001
		0.38	0.04
		8.07	1.08
		0.502	0.32
		1.279	0.313
		2.75	0.15
		6.22	2.34
		0.19	0.001
		0.02	0.001
		0.65	0.11
		2.05	1.52

[truncated: 39 more sheets: Fig 4A, Fig 4B,  Fig 4C and 4D, Fig 4E, Fig 4F, Fig 4G, Fig 4H, Fig 4I and J, Fig 4K, Fig 4L, Fig 5A, Fig 5B, Fig 5C and 5D, Fig 5E, Fig 6 and Supp Fig 5, Fig 7A, Fig 7B, Fig 7C, Supp Fig 1A, Supp Fig 1B …]
